# Supplementary material for: Genome-Wide Analyses of Heat Shock Protein Superfamily Provide New Insights on Adaptation to Sulfide-Rich Environments in Urechis unicinctus (Annelida, Echiura)
Source: Int J Mol Sci. 2022 Feb 28;23(5):2715. doi: 10.3390/ijms23052715 (PMC8910992; doi:10.3390/ijms23052715)
Supplement: Supplementary file 1 [file ijms-23-02715-s001.zip]

Archive with 11 entries (11 files):
- Table S1.xlsx
- Table S2.xlsx
- Table S3.xlsx
- Table S4.xlsx
- Table S5.xlsx
- Figure S1.pdf
- Figure S2.pdf
- Figure S3.pdf
- Figure S4.pdf
- Figure S5.pdf
- Figure S6.pdf
