# Supplementary material for: Genome-Wide Analyses of Heat Shock Protein Superfamily Provide New Insights on Adaptation to Sulfide-Rich Environments in Urechis unicinctus (Annelida, Echiura)
Source: Int J Mol Sci. 2022 Feb 28;23(5):2715. doi: 10.3390/ijms23052715 (PMC8910992; doi:10.3390/ijms23052715)
Supplement: Supplementary file 1 [file ijms-23-02715-s001.zip › Table S1.xlsx]

## Sheet: S1
Table S1 The list of HSP members identified in U. unicinctus
Family name	Gene name	Gene ID	MW(kDa)	Size(aa)	PI	GRAVY
HSP10	hsp10	evm.model.Hic_asm_7.170	10.79	101	6.25	-0.05
SHSP	hspb-1	evm.model.Hic_asm_2.726	35.28	307	6.15	-0.93
	hspb-2	evm.model.Hic_asm_0.247	51.14	465	5.34	-0.86
	hspb-3	evm.model.Hic_asm_1.1297	67.98	604	8.04	-0.83
	hspb-4	evm.model.Hic_asm_1.1801	32.92	286	4.96	-0.46
	hspb-5	evm.model.Hic_asm_11.119	43.02	390	4.7	-0.79
	hspb-6	evm.model.Hic_asm_1.1455	31.99	283	5.02	-0.53
	hspb-7	evm.model.Hic_asm_1.1758	37.22	329	5.27	-0.61
	hspb-8	evm.model.Hic_asm_1.1763	37.22	329	5.27	-0.61
	hspb-9	evm.model.Hic_asm_7.98	38.57	346	9.12	-0.47
	hspb-10	evm.model.Hic_asm_13.104	39.19	348	5.65	-0.63
	hspb-11	evm.model.Hic_asm_11.816	10.85	94	5.12	-0.6
	hspb-12	evm.model.Hic_asm_1.1357	29.89	270	5.1	-0.24
	hspb-13	evm.model.Hic_asm_1.1454	27.8	244	5.67	-0.31
	hspb-14	evm.model.Hic_asm_0.1688	45.24	400	9.06	-0.72
	hspb-15	evm.model.Hic_asm_1.1456	34.33	305	5.6	-0.44
	hspb-16	evm.model.Hic_asm_13.1388	26.09	235	4.36	-0.98
	hspb-17	evm.model.Hic_asm_1.1185	24.65	219	5.1	-0.49
	hspb-18	evm.model.Hic_asm_8.95	57.18	513	7.34	-0.65
	hspb-19	evm.model.Hic_asm_1.1754	19.69	174	5.07	-0.49
	hspb-20	evm.model.Hic_asm_8.97	57.55	516	8.1	-0.64
	hspb-21	evm.model.Hic_asm_13.1281	26.03	246	5.1	-0.56
	hspb-22	evm.model.Hic_asm_4.1602	49.91	436	6.97	-1.04
	hspb-23	evm.model.Hic_asm_4.1547	49.91	436	6.61	-1.03
	hspb-24	evm.model.Hic_asm_12.1356	10.71	100	9.62	-0.09
	hspb-25	evm.model.Hic_asm_1.1800	17.05	154	5.21	-0.41
	hspb-26	evm.model.Hic_asm_6.1193	41.46	379	8.77	-0.39
	hspb-27	evm.model.Hic_asm 1.1359	24.87	216	5.92	-0.03
HSP40	dnaja2-1	evm.model.Hic_asm_5.13	46.3	423	6.65	-0.68
	dnaja2-2	evm.model.Hic_asm_5.15	46.3	423	6.65	-0.68
	dnaja3-1	evm.model.Hic_asm_10.1429	54.24	490	9.12	-0.59
	dnaja3-2	evm.model.Hic_asm_5.1370	41.78	383	9.26	-0.7
	dnajb3	evm.model.Hic_asm_7.497	34.02	305	8	-1.03
	dnajb4	evm.model.Hic_asm_0.822	39.81	359	8.6	-0.8
	dnajb11	evm.model.Hic_asm_5.1075	40.86	361	5.58	-0.64
	dnajb12	evm.model.Hic_asm_8.1159	44.03	382	8.95	-0.99
	dnajb13	evm.model.Hic_asm_11.1284	35.5	317	8.5	-0.61
	dnajc2-1	evm.model.Hic_asm_4.1607	72.39	627	7.89	-1.03
	dnajc2-2	evm.model.Hic_asm_4.1617	72.39	627	7.89	-1.03
	dnajc3	evm.model.Hic_asm_16.1156	58.71	518	6.16	-0.61
	dnajc4	evm.model.Hic_asm_13.341	28.9	253	9.8	-0.77
	dnajc5	evm.model.Hic_asm_2.1244	26.12	241	5.12	-0.57
	dnajc7	evm.model.Hic_asm_5.1076	59.84	531	6.36	-0.66
	dnajc8	evm.model.Hic_asm_0.1133	22.58	189	9.06	-1.44
	dnajc9	evm.model.Hic_asm_9.667	29.8	256	7.02	-1
	dnajc10	evm.model.Hic_asm_5.230	88.35	777	6.18	-0.35
	dnajc12	evm.model.Hic_asm_8.1170	17.86	150	5.76	-1.04
	dnajc14	evm.model.Hic_asm_0.268	107.66	967	8.46	-0.86
	dnajc16	evm.model.Hic_asm_14.1553	90.67	787	7.02	-0.45
	dnajc17	evm.model.Hic_asm_13.1841	9.58	87	6.06	-0.34
	dnajc21	evm.model.Hic_asm_0.778	61.99	545	4.97	-1.12
	dnajc22	evm.model.Hic_asm_6.717	39.31	348	8.86	-0.02
	dnajc24-1	evm.model.Hic_asm_1.1833	17.3	150	5.09	-0.48
	dnajc24-2	evm.model.Hic_asm_1.1837	17.3	150	5.09	-0.48
	dnajc25-1	evm.model.Scaf272.1	37.45	312	9.4	-0.78
	dnajc25-2	evm.model.Hic_asm_2.708	39.5	330	9.38	-0.71
	dnajc27	evm.model.Hic_asm_14.848	28.01	248	6.45	-0.33
	dnajc30	evm.model.Hic_asm_1.745	30.24	261	9.92	-0.55
HSP60	hsp60	evm.model.Hic_asm_7.171	62.31	587	5.12	-0.11
HSP70	hsp70b2-1 (hsp70ca1)	evm.model.Hic_asm_11.910	70.06	638	5.67	-0.54
	hsp70b2-2 (hsp70ca2)	evm.model.Hic_asm_11.984	69.99	638	5.64	-0.52
	hspa4 (hsp70cc1)	evm.model.Hic_asm_2.27	88.88	794	5.32	-0.45
	hspa5-1 (hsp70era1)	evm.model.Hic_asm_9.803	72.88	659	4.84	-0.45
	hspa5-2 (hsp70era2)	evm.model.Hic_asm_9.869	72.88	659	4.84	-0.45
	hspa8 (hsp70cb1)	evm.model.Hic_asm_15.1023	71.75	658	5.24	-0.42
	hspa9 (hsp70ma1)	evm.model.Hic_asm_3.1127	74.63	686	5.59	-0.41
	hspa12-1 (hsp70ce1)	evm.model.Hic_asm_0.1509	66.08	591	6.14	-0.16
	hspa12-2 (hsp70ce2)	evm.model.Hic_asm_7.1104	68.36	619	7.62	-0.15
	hspa12-3 (hsp70ce3)	evm.model.Hic_asm_8.1497	67.7	618	7.67	-0.09
	hspa12-4 (hsp70ce4)	evm.model.Hic_asm_1.1445	64.09	587	5.58	-0.09
	hspa12-5 (hsp70ce5)	evm.model.Hic_asm_10.1228	54.71	495	8.96	-0.17
	hspa12-6 (hsp70ce6)	evm.model.Hic_asm_0.486	64.94	591	6.55	-0.2
	hspa12-7 (hsp70ce7)	evm.model.Hic_asm_0.488	66.46	602	6.43	-0.28
	hspa12-8 (hsp70ce8)	evm.model.Hic_asm_16.341	64.36	575	6.06	-0.07
	hspa12-9 (hsp70ce9)	evm.model.Hic_asm_3.452	44.76	396	8.21	-0.29
	hspa12-10 (hsp70ce10)	evm.model.Hic_asm_16.347	64.42	575	5.95	-0.05
	hspa12-11 (hsp70ce11)	evm.model.Hic_asm_10.1659	46.87	423	8.36	-0.11
	hspa12-12 (hsp70ce12)	evm.model.Hic_asm_3.455	44.88	396	6.84	-0.34
	hspa12-13 (hsp70ce13)	evm.model.Hic_asm_9.80	45.45	411	5.61	-0.12
	hspa13 (hsp70erb1)	evm.model.Hic_asm_8.1416	48.18	439	6.23	-0.03
	hspa14-1 (hsp70cd1)	evm.model.Hic_asm_4.2064	54	499	5.94	-0.03
	hspa14-2 (hsp70cd2)	evm.model.Hic_asm_4.2045	53.98	499	5.94	-0.02
HSP90	hsp90a1	evm.model.Hic_asm_13.832	84.24	732	4.9	-0.73
	hsp90b1	evm.model.Hic_asm_4.1432	91.46	797	4.58	-0.71
	trap1	evm.model.Hic_asm_10.1401	78.4	683	6.13	-0.53
HSP110	hyou1	evm.model.Hic_asm_8.622	118.27	1062	4.76	-0.71
MW, molecular weight; Size, number of amino acids; PI, isoelectric point of HSP protein; GRAVY, grand average of hydropathicity
