# Supplementary material for: Genome-Wide Analyses of Heat Shock Protein Superfamily Provide New Insights on Adaptation to Sulfide-Rich Environments in Urechis unicinctus (Annelida, Echiura)
Source: Int J Mol Sci. 2022 Feb 28;23(5):2715. doi: 10.3390/ijms23052715 (PMC8910992; doi:10.3390/ijms23052715)
Supplement: Supplementary file 1 [file ijms-23-02715-s001.zip › Table S2.xlsx]

## Sheet: S2
Table S2 HSP protein sequences accession ID of different species used in this study. Sequences were retrieved from Uniprot and NCBI database.
Gene	Species	Protein ID (Uniprot/NCBI)
HSP10	Homo sapiens	P61604
HSP10	Danio rerio	Q6IQI7
HSP10	Crassostrea gigas	XP_011456448.1
HSP10	Anolis carolinensis	H9GS38
HSP10	Xenopus tropicalis	Q6DDD2
HSP10	Mizuhopecten yessoensis	XP_021373742.1
HSP10	Penaeus vannamei	XP_027223857.1
HSP10	Aplysia californica	XP_005097388.1
HSP10	Penaeus monodon	ALS05376.1
HSP10	Scylla paramamosain	AGI74966.1
HSP10	Apis mellifera	XP_624910.1
HSP10	Musca domestica	AQY54358.1
HSP10	Crassostrea virginica	XP_022307133.1
HSP10	Mus musculus	NP_032329.1
HSP10	Gallus gallus	AAB86581.1
HSPB1	Homo sapiens	P04792.2
Hspb1	Mus musculus	P14602.3
Hspb1	Xenopus laevis	NP_001087285.1
hspb1	Danio rerio	AAI64999.1
HSPB2	Homo sapiens	Q16082.2
Hspb2	Mus musculus	Q99PR8.2
Hspb2	Xenopus laevis	CAE83569.1
hspb2	Danio rerio	AAI64237.1
HSPB3	Homo sapiens	NP_006299.1
Hspb3	Mus musculus	Q9QZ57.1
hspb3	Danio rerio	NP_001092922.1
CRYAA	Homo sapiens	NP_000385.1
Cryaa	Mus musculus	P24622.1
Cryaa	Xenopus laevis	NP_001079340.1
cryaa	Danio rerio	Q8UUZ6
CRYAB	Homo sapiens	NP_001350695.1
Cryab	Mus musculus	P23927.2
Cryab	Xenopus laevis	F7AAF8
cryaba	Danio rerio	Q9PUR2
cryabb	Danio rerio	Q6DG35
HSPB6	Homo sapiens	O14558
Hspb6	Mus musculus	Q5EBG6
Hspb6	Xenopus laevis	NP_001086479.1
hspb6	Danio rerio	F1QZY5
HSPB7	Homo sapiens	Q9UBY9
Hspb7	Mus musculus	P35385
Hspb7	Xenopus laevis	AAH76806.1
hspb7	Danio rerio	NP_001006040.1
HSPB8	Homo sapiens	CAG38484.1
Hspb8	Mus musculus	EDL19828.1
Hspb8	Xenopus laevis	NP_001079782.1
hspb8	Danio rerio	NP_001094427.2
HSPB9	Homo sapiens	NP_149971.1
Hspb9	Mus musculus	NP_083583.2
hspb9	Danio rerio	NP_001108177.1
HSPB10/ODF1	Homo sapiens	NP_077721.2
Hspb10/Odf1	Mus musculus	NP_032783.2
hspb11	Danio rerio	NP_001092897.1
hspb12	Danio rerio	XP_003201762.1
hspb15	Danio rerio	NP_001092202.1
Hsp22	Drosophila melanogaster	P02515
HSP23	Drosophila melanogaster	P02516
HSP26	Drosophila melanogaster	P02517
HSP27	Drosophila melanogaster	P02518
CryAB	Drosophila melanogaster	P82147
CG7409	Drosophila melanogaster	NP_648155.1
CG4461	Drosophila melanogaster	NP_648304.1
DNAJA1	Homo sapiens	NP_001530.1
DNAJA2	Homo sapiens	NP_005871.1
DNAJA3	Homo sapiens	NP_005138.3
DNAJA4	Homo sapiens	NP_061072.3
DNAJB1	Homo sapiens	NP_006136.1
DNAJB2	Homo sapiens	NP_001034639.1
DNAJB3	Homo sapiens	NP_001001394.1
DNAJB4	Homo sapiens	NP_008965.2
DNAJB5	Homo sapiens	NP_001128476.2
DNAJB6	Homo sapiens	NP_005485.1
DNAJB7	Homo sapiens	NP_660157.1
DNAJB8	Homo sapiens	NP_699161.1
DNAJB9	Homo sapiens	NP_036460.1
DNAJB11	Homo sapiens	NP_057390.1
DNAJB12	Homo sapiens	NP_001002762.2
DNAJB13	Homo sapiens	NP_705842.2
DNAJB14	Homo sapiens	NP_001026893.1
DNAJC1	Homo sapiens	NP_071760.2
DNAJC2	Homo sapiens	NP_001123359.1
DNAJC3	Homo sapiens	NP_006251.1
DNAJC4	Homo sapiens	NP_005519.2
DNAJC5	Homo sapiens	NP_079495.1
DNAJC5B	Homo sapiens	NP_149096.2
DNAJC5G	Homo sapiens	NP_775921.1
DNAJC6	Homo sapiens	NP_001243793.1
DNAJC7	Homo sapiens	NP_001138238.1
DNAJC8	Homo sapiens	NP_055095.2
DNAJC9	Homo sapiens	NP_056005.1
DNAJC10	Homo sapiens	NP_001258510.1
DNAJC11	Homo sapiens	NP_060668.2
DNAJC12	Homo sapiens	NP_068572.1
DNAJC13	Homo sapiens	NP_056083.3
DNAJC14	Homo sapiens	NP_115740.5
DNAJC15	Homo sapiens	NP_037370.2
DNAJC16	Homo sapiens	NP_056106.1
DNAJC17	Homo sapiens	NP_060633.1
DNAJC19	Homo sapiens	NP_001177162.1
DNAJC20	Homo sapiens	NP_741999.3
DNAJC22	Homo sapiens	NP_079178.2
DNAJC24	Homo sapiens	NP_859057.4
DNAJC25	Homo sapiens	NP_001015882.2
DNAJC26	Homo sapiens	NP_005246.2
DNAJC27	Homo sapiens	NP_001185488.1
DNAJC29	Homo sapiens	NP_001264984.1
DNAJC30	Homo sapiens	NP_115693.2
DNAJA1	Danio rerio	NP_955956.1
DNAJA2	Danio rerio	NP_998658.1
DNAJA2l	Danio rerio	NP_997830.1
DNAJA3a	Danio rerio	NP_958470.1
DNAJA3b	Danio rerio	NP_958499.1
DNAJA4	Danio rerio	XP_002666797.3
DNAJB2	Danio rerio	NP_001073462.1
DNAJB4	Danio rerio	NP_001003455.1
DNAJB6a	Danio rerio	NP_001002353
DNAJB6b	Danio rerio	NP_956599.1
DNAJB11	Danio rerio	NP_942116.1
DNAJB12a	Danio rerio	NP_997824.1
DNAJB12b	Danio rerio	NP_001082977.1
DNAJB12b-like	Danio rerio	XP_003199718.2
DNAJB13	Danio rerio	NP_001017606.1
DNAJB14	Danio rerio	NP_001071255.1
DNAJC1	Danio rerio	NP_001071003.1
DNAJC2	Danio rerio	NP_997976.1
DNAJC3a	Danio rerio	NP_955904.2
DNAJC3b	Danio rerio	NP_571705.1
DNAJC4	Danio rerio	NP_997842.1
DNAJC5aa	Danio rerio	NP_001002464.1
DNAJC5ab	Danio rerio	XP_001338363.1
DNAJC5b	Danio rerio	XP_700383.1
DNAJC5ga	Danio rerio	NP_955917.1
DNAJC5gb	Danio rerio	NP_956694.1
DNAJC6	Danio rerio	XP_001336673.2
DNAJC7-1	Danio rerio	NP_998455.1
DNAJC7-2	Danio rerio	XP_009297610.1
DNAJC8	Danio rerio	NP_001038771.1
DNAJC9	Danio rerio	NP_001002433.1
DNAJC10	Danio rerio	NP_001077016.1
DNAJC11a	Danio rerio	NP_997796.1
DNAJC11	Danio rerio	XP_002667092.2
DNAJC12	Danio rerio	NP_001314717.1
DNAJC13	Danio rerio	XP_003201306.2
DNAJC14	Danio rerio	XP_009304048.1
DNAJC15	Danio rerio	NP_001003476.2
DNAJC16X1	Danio rerio	XP_005166271.1
DNAJC16X2	Danio rerio	XP_688223.4
DNAJC17	Danio rerio	NP_956540.2
DNAJC19	Danio rerio	NP_957055.1
DNAJC20	Danio rerio	NP_001121870.1
DNAJC21	Danio rerio	NP_956338.1
DNAJC22	Danio rerio	XP_001335380.1
DNAJC24	Danio rerio	NP_956746.1
DNAJC25	Danio rerio	NP_001191956.1
DNAJC26	Danio rerio	XP_003198642.2
DNAJC27	Danio rerio	NP_001007163.1
DNAJC29	Danio rerio	XP_005157537.1
DNAJC30b	Danio rerio	NP_001313323.1
DNAJC30	Danio rerio	XP_005172774.1
DNAJC14	Mytilus edulis	CAG2215410.1
DNAJC25	Mytilus edulis	CAG2188512.1
DNAJC22	Mytilus edulis	CAG2197451.1
DNAJC10	Mytilus edulis	CAG2199074.1
DNAJB11	Mytilus edulis	CAG2206972.1
DNAJC16	Mytilus edulis	CAG2213386.1
DNAJC7	Mytilus edulis	CAG2219202.1
DNAJC3	Mytilus edulis	CAG2226262.1
DNAJC8	Mytilus edulis	CAG2241315.1
DNAJC17	Mytilus edulis	CAG2241627.1
DNAJC9	Mytilus edulis	CAG2252958.1
HSP60	Xenopus laevis	NP_001083970.1
HSP60	Homo sapiens	P10809
HSP60	Danio rerio	Q803B0
HSP60	Aplysia californica	XP_005097387.1
HSP60	Anolis carolinensis	XP_003227043.3
HSP60	Xenopus laevis	NP_001083970.2
HSP60	Homo sapiens	P10810
HSP60	Danio rerio	Q803B1
HSP60	Hyriopsis cumingii	AHK22785.1
HSP60	Biomphalaria glabrata	NP_001298236.1
HSP60	Gallus gallus	NP_001012934.1
HSP60	Mus musculus	NP_034607.3
HSP60	Nematostella vectensi	XP_001641093.1
HSP60	Eriocheir sinensis	AKN44272.1
HSP60	Penaeus vannamei	ACN30235.1
HSPA1A	Homo sapiens	NP_005336.3
HSPA1B	Homo sapiens	NP_005337.2
HSPA9	Homo sapiens	NP_004125.3
HSPA1L	Homo sapiens	NP_005518.3
HSPA8	Homo sapiens	NP_006588.1
HSPA5	Homo sapiens	NP_005338.1
HSPA14	Homo sapiens	NP_057383.2
HSPA6	Homo sapiens	NP_002146.2
HSPA2	Homo sapiens	NP_068814.2
HSPA4	Homo sapiens	NP_002145.3
HSPA13	Homo sapiens	NP_008879.3
HSPA4L	Homo sapiens	NP_055093.2
HSPA7	Homo sapiens	P48741.2
HSPA12B	Homo sapiens	NP_443202.3
HSPA12A	Homo sapiens	NP_079291.2
HSPa13	Danio rerio	NP_001082948.1
HSPa14	Danio rerio	NP_001038541.1
HSPa4a	Danio rerio	NP_999881.1
HSPa4b	Danio rerio	NP_956151.1
HSPa4L	Danio rerio	XP_690505.2
HSPa5	Danio rerio	NP_998223.1
HSPa8a	Danio rerio	NP_001103873.1
HSPa8b	Danio rerio	NP_001186941.1
HSPa9	Danio rerio	NP_958483.2
HSPa12a	Danio rerio	ENSDARP00000106960
HSPa12b	Danio rerio	ENSDARP00000081527
HSPA12	Crassostrea gigas	K1QFF9
HSPA12	Crassostrea gigas	K1R076
HSPA12	Crassostrea gigas	K1QGM4
HSPA12	Crassostrea gigas	K1QE45
HSPA12	Crassostrea gigas	K1PRX6
HSPA12	Crassostrea gigas	K1PB88
HSPA12	Crassostrea gigas	K1RA21
HSPA12	Crassostrea gigas	K1RZR7
HSPA12	Crassostrea gigas	K1QQ95
HSPA5	Crassostrea gigas	K1QIR8
HSPA12	Crassostrea gigas	K1PUR3
HSPA12	Crassostrea gigas	K1R405
HSPA12	Crassostrea gigas	K1S3Z3
HSPA12	Crassostrea gigas	K1PEK2
HSP70B2	Crassostrea gigas	K1QG22
HSP70B2	Crassostrea gigas	K1PJB0
HSP70B2	Crassostrea gigas	K1Q7Y6
HSPA12	Crassostrea gigas	K1Q4A5
HSPA12	Crassostrea gigas	K1RNN1
HSPA12	Crassostrea gigas	K1R3Y7
HSPA12	Crassostrea gigas	K1QB06
HSPA12	Crassostrea gigas	K1R409
HSPA12	Crassostrea gigas	K1QMQ6
HSPA12	Crassostrea gigas	K1PRQ9
HSPA12	Crassostrea gigas	K1QIS5
HSPA12	Crassostrea gigas	K1PZL9
HSPA12	Crassostrea gigas	K1R4A4
HSPA12	Crassostrea gigas	K1Q483
HSPA12	Crassostrea gigas	K1R2J0
HSPA12	Crassostrea gigas	K1PTS3
HSPA12	Crassostrea gigas	K1QSS7
HSPA12	Crassostrea gigas	K1QN46
HSPA12	Crassostrea gigas	K1QDC3
HSPA12	Crassostrea gigas	K1RQK7
HSPA12	Crassostrea gigas	K1Q6E8
HSPA12	Crassostrea gigas	K1QWR0
HSPA12	Crassostrea gigas	K1S3V3
HSPA12	Crassostrea gigas	K1Q142
HSPA12	Crassostrea gigas	K1QJW3
HSPA12	Crassostrea gigas	K1QEG3
HSPA12	Crassostrea gigas	K1PYC7
HSPA12	Crassostrea gigas	K1P486
HSPA12	Crassostrea gigas	K1PAE9
HSPA12	Crassostrea gigas	K1PUG2
HSPA12	Crassostrea gigas	K1QCV4
HSPA12	Crassostrea gigas	K1R686
HSPA12	Crassostrea gigas	K1QAL0
HSPA12	Crassostrea gigas	K1PQR6
HSPA12	Crassostrea gigas	K1Q5K0
HSPA12	Crassostrea gigas	K1RLE2
HSPA12	Crassostrea gigas	K1R8V8
HSPA12	Crassostrea gigas	K1RJV4
HSPA12	Crassostrea gigas	K1PWY2
HSPA12	Crassostrea gigas	K1QZA6
HSPA12	Crassostrea gigas	K1RZR1
HSPA12	Crassostrea gigas	K1PX58
HSPA12	Crassostrea gigas	K1Q0R8
HSPA12	Crassostrea gigas	K1QHZ4
HSPA12	Crassostrea gigas	K1R7N0
HSPA12	Crassostrea gigas	K1QBG4
HSPA12	Crassostrea gigas	K1Q9C0
HSPA12	Crassostrea gigas	K1PIK1
HSPA12	Crassostrea gigas	K1QH96
HSPA12	Crassostrea gigas	K1QGL3
HSPA12	Crassostrea gigas	K1R4G4
HSPA12	Crassostrea gigas	K1RUB2
HSPA12	Crassostrea gigas	K1QGJ0
HSPA12	Crassostrea gigas	K1Q1Y8
HSPA12	Crassostrea gigas	K1Q4I4
HSPA12	Crassostrea gigas	K1PY61
HSPA13	Crassostrea gigas	K1R520
HSPA14	Crassostrea gigas	K1Q3W2
HSPA12	Crassostrea gigas	K1QN76
HSPA12	Crassostrea gigas	K1R073
HSPA12	Crassostrea gigas	K1PWT8
HSPA12	Crassostrea gigas	K1QVX6
HSPA12	Crassostrea gigas	K1PQC7
HSPA12	Crassostrea gigas	K1PQ01
HSPA12	Crassostrea gigas	K1PS94
HSPA9	Crassostrea gigas	K1P9D0
HSPA5	Crassostrea gigas	K1S3J4
HSPA5	Crassostrea gigas	K1RK38
HSPA5	Crassostrea gigas	K1Q6U7
HSPA5	Crassostrea gigas	K1PUG9
HSPA5	Crassostrea gigas	K1QZE9
HSPA5	Crassostrea gigas	K1PSB2
HSP70Aa	Drosophila melanogaster	AAG26887.1
HSP70Ab	Drosophila melanogaster	AAG26911.1
HSP70B2	Pomacea canaliculata	XP_025100805.1
HSP70B2-1	Aplysia californica	XP_005103834.1
HSP70B2-2	Aplysia californica	XP_005100354.1
HSP70A1-like	Priapulus caudatus	XP_014681862.1
HSP70-2	Schistosoma mansoni	AAA29898.1
HSC70	Echinococcus granulosus	XP_024347514.1
HSP70cB1i	Brachionus plicatilis	BAO23806.1
HSP70cB2i	Brachionus plicatilis	BAO23807.1
HSP70	Mytilus galloprovincialis	AAW52766.1
HSP71c	Mytilus galloprovincialis	CAH04109.1
HSP70A	Caenorhabditis elegans	AAA28078.1
HSP70-1	Caenorhabditis elegans	NP_503068.1
HSP70F	Caenorhabditis elegans	NP_504291.1
HSC70m	Nematostella Vectensis	XP_001639786.2
HSP70mA2	Atysa montivaga	GSADVT00049157001
HSP70mA1	Atysa montivaga	GSADVT00003702001
HSP70m	Amphimedon queenslandica	XP_019852429.1
Bip	Nematostella vectensis	XP_001625396.1
Bip	Caenorhabditis elegans	AAA28074.1
HSP70erA2	Adineta vaga	GSADVT00030804001
HSP70erA1	Adineta vaga	GSADVT00008959001
HSP70B2	Haliotis fulgens	AXR98609.1
HSP70B2	Haliotis rufescens	XP_046339559.1
HSPA9	Mytilus edulis	CAG2223942.1
HSP90AA1	Homo sapiens	NP_005339.3
HSP90AB1	Homo sapiens	NP_031381.2
HSP90B1	Homo sapiens	NP_003290.1
TRAP1	Homo sapiens	NP_057376.2
HSP90AA1.1	Xenopus tropicalis	NP_001016282.1
HSP90AA1.2	Xenopus tropicalis	NP_001072765.1
HSP90AB1	Xenopus tropicalis	NP_001025655.1
HSP90B1	Xenopus tropicalis	AAI21251.1
TRAP1	Xenopus tropicalis	XP_002932506.1
HSP90AA1.1	Danio rerio	Q90474|
HSP90AA1.2	Danio rerio	Q5RG12
HSP90AB1	Danio rerio	O57521
HSP90B1	Danio rerio	Q7T3L3
TRAP1	Danio rerio	F1Q9X9
HSP90A1	Crassostrea giga	NP_001292284.1
TRAP1	Crassostrea giga	XP_011418207.2
HSP90A1	Mizuhopecten yessoensis	XP_021366972.1
