# Supplementary material for: Genome-Wide Analyses of Heat Shock Protein Superfamily Provide New Insights on Adaptation to Sulfide-Rich Environments in Urechis unicinctus (Annelida, Echiura)
Source: Int J Mol Sci. 2022 Feb 28;23(5):2715. doi: 10.3390/ijms23052715 (PMC8910992; doi:10.3390/ijms23052715)
Supplement: Supplementary file 1 [file ijms-23-02715-s001.zip › Table S3.xlsx]

## Sheet: S3
Table S3 Motif composition of HSPs in U. unicinctus. The motif corresponds to Fig. 2 of the body page.
sHSP	Discovered Motifs
Motif 1
Motif 2
Motif 3
Motif 4
Motif 5
Motif 6
Motif 7
Motif 8
Motif 9
Motif 10
HSP40
Motif 1
Motif 2
Motif 3
Motif 4
Motif 5
Motif 6
Motif 7
Motif 8
Motif 9
Motif 10
Motif 11
Motif 12
Motif 13
Motif 14
HSP70
Motif 1
Motif 2
Motif 3
Motif 4
Motif 5
Motif 6
Motif 7
Motif 8
Motif 9
Motif 10
Motif 11
Motif 12
HSP90
Motif 1
Motif 2
Motif 3
Motif 4
Motif 5
Motif 6
Motif 7
Motif 8
Motif 9
