# Supplementary material for: Genome-Wide Analyses of Heat Shock Protein Superfamily Provide New Insights on Adaptation to Sulfide-Rich Environments in Urechis unicinctus (Annelida, Echiura)
Source: Int J Mol Sci. 2022 Feb 28;23(5):2715. doi: 10.3390/ijms23052715 (PMC8910992; doi:10.3390/ijms23052715)
Supplement: Supplementary file 1 [file ijms-23-02715-s001.zip › Table S4.xlsx]

## Sheet: S4
Table S4 Copy numbers of HSP70 subfamilies among selected genomes.
Gene Name	Homo sapiens	Gallus gallus	Xenopus laevis	Oryzias latipes	Branchiostoma belcheri	Ciona intestinalis	Stichopus japonicus	Crassostrea gigas	Capitella teleta	Urechis unicinctus
hspa1	3	0	3	2	2	1	0	0	1	0
hspa2	1	1	1	0	0	0	0	0	0	0
hspa4	2	2	1	3	1	1	1	0	1	1
hspa5	1	1	2	1	1	2	2	7	1	2
hspa6	1	0	0	0	0	0	0	0	0	0
hspa7	1	0	0	0	0	0	0	0	0	0
hspa8	1	1	2	3	1	1	1	0	2	1
hspa9	1	1	2	1	1	1	2	1	2	1
hspa12	2	2	0	2	2	1	1	73	7	13
hspa13	1	1	0	1	0	0	1	1	1	1
hspa14	1	1	2	1	1	0	1	1	1	2
hsp70b2	0	0	0	0	0	0	0	5	4	2
hsp70IV	0	0	0	0	0	0	5	0	0	0
Total	15	10	13	14	9	7	14	88	20	23
