# Supplementary material for: Genome-Wide Analyses of Heat Shock Protein Superfamily Provide New Insights on Adaptation to Sulfide-Rich Environments in Urechis unicinctus (Annelida, Echiura)
Source: Int J Mol Sci. 2022 Feb 28;23(5):2715. doi: 10.3390/ijms23052715 (PMC8910992; doi:10.3390/ijms23052715)
Supplement: Supplementary file 1 [file ijms-23-02715-s001.zip › Table S5.xlsx]

## Sheet: S5
Table S5 HSP genes in co-expression modules derived from sienna, steelblue and green.
Module color	Gene name
sienna	hspb-9
steelblue	hspb-22, hspb-23, dnajc10, dnajc25-2, hsp70era2, hsp90b1, hyou1
green	hspb-3, hspb-5, hspb-16, hspb-19, dnajb3, dnajb4, dnajc3, hsp70ca1, hsp70ca2, hsp70cc1, hsp70ce8, hsp70ce9, hsp70ce12
